# Supplementary material for: Analytical and clinical validation of direct detection of antimicrobial resistance markers by plasma microbial cell-free DNA sequencing
Source: J Clin Microbiol. 2024 Aug 28;62(10):e00425-24. doi: 10.1128/jcm.00425-24 (PMC11481525; doi:10.1128/jcm.00425-24)
Supplement: Table S7 — All CV sample data. [file jcm.00425-24-s0004.xlsx]

## Sheet: Gram positive
Supplemental Table 7. All clinical validation study sample data.
Study Number	Study	Cultured AMR Organism	Specimena	mecA/mecC Labelb	vanA/vanB Label	Methicillin AMR criteria PASS	Vancomycin AMR criteria PASS	SCCmec Call	mecA Call	mecC Call	vanA Call	vanB Call	AST Results	AST Method	AMR Genotype	Notes
LB-64173	AMORTISE	Enterococcus faecium	Urine		Pos		True				Pos	Neg	Ampicillin(Resistant) Pencillin(Resistant) Gentamicin(Susceptible) Linezolid(Susceptible) Tigecycline(Susceptible) Vancomycin(Resistant)	Vitek
LB-64770	AMORTISE	Staphylococcus epidermidis	Blood	Pos		True			Pos	Neg			Benzylpenicillin(Resistant) Ciprofloxacin(Resistant) Clindamycin(Resistant) Daptomycin(Susceptible) Erythromycin(Resistant) Gentamicin(Intermediate) Levofloxacin(Resistant) Linezolid(Susceptible) Oxacillin(Resistant) Tetracycline(Susceptible) Trimethoprim-sulfamethoxazole(Resistant) Vancomycin(Susceptible)	Vitek
LB-66156	AMORTISE	Staphylococcus aureus	Blood	Neg		False		MSSA	Neg	Neg			Ciprofloxacin(Susceptible) Daptomycin(Susceptible) Doxycycline(Susceptible) Gentamicin(Susceptible) Linezolid(Susceptible) Oxacillin(Susceptible) Trimethoprim-sulfamethoxazole(Susceptible) Vancomycin(Susceptible)	Vitek	None(GenMark)
LB-66156	AMORTISE	Staphylococcus aureus	Wound	Neg		False		MSSA	Neg	Neg			Ciprofloxacin(Susceptible) Clindamycin(Resistant) Daptomycin(Susceptible) Doxycycline(Susceptible) Erythromycin(Resistant) Gentamicin(Susceptible) Levofloxacin(Susceptible) Linezolid(Susceptible) Oxacillin(Susceptible) Trimethoprim-sulfamethoxazole(Susceptible) Vancomycin(Susceptible)	Vitek
LB-66310	AMORTISE	Staphylococcus aureus	Blood	Neg		False		MSSA	Neg	Neg			Ciprofloxacin(Susceptible) Daptomycin(Susceptible) Doxycycline(Susceptible) Gentamicin(Susceptible) Linezolid(Susceptible) Oxacillin(Susceptible) Trimethoprim-sulfamethoxazole(Susceptible) Vancomycin(Susceptible)	Vitek	None(GenMark)
LB-66310	AMORTISE	Staphylococcus aureus	Wound	Neg		False		MSSA	Neg	Neg			Ciprofloxacin(Susceptible) Clindamycin(Resistant) Daptomycin(Susceptible) Doxycycline(Susceptible) Erythromycin(Resistant) Gentamicin(Susceptible) Levofloxacin(Susceptible) Linezolid(Susceptible) Oxacillin(Susceptible) Trimethoprim-sulfamethoxazole(Susceptible) Vancomycin(Susceptible)	Vitek
LB-67193	AMORTISE	Enterococcus faecium	Blood		Pos		True				Pos	Neg	Gentamicin(Susceptible) Ampicillin(Resistant) Pencillin(Resistant) Vancomycin(Resistant) Linezolid(Susceptible) Daptomycin(Susceptible)	Vitek	vanA/vanB (Biofire BCID2)
LB-67537	AMORTISE	Staphylococcus aureus	Sputum	Pos		False		MRSA	Pos	Neg			Clindamycin(Resistant) Daptomycin(Susceptible) Erythromycin(Resistant) Linezolid(Susceptible) Vancomycin(Susceptible) Trimethoprim-sulfamethoxazole(Susceptible) Oxacillin(Resistant)	Vitek
LB-68597	AMORTISE	Staphylococcus aureus	Blood	Neg		False		MSSA	Neg	Neg			Clindamycin(Susceptible) Daptomycin(Susceptible) doxycycline(Susceptible) Erythromycin(Susceptible) Oxacillin(Susceptible) Tetracycline(Susceptible) Trimethoprim-sulfamethoxazole(Susceptible) Vancomycin(Susceptible)	Vitek	None (Biofire BCID2)
LB-68597	AMORTISE	Staphylococcus aureus	Blood	Neg		False		MSSA	Neg	Neg			Clindamycin(Susceptible) Daptomycin(Susceptible) doxycycline(Susceptible) Erythromycin(Susceptible) Oxacillin(Susceptible) Tetracycline(Susceptible) Trimethoprim-sulfamethoxazole(Susceptible) Vancomycin(Susceptible)	Vitek
LB-68597	AMORTISE	Staphylococcus aureus	Urine	Neg		False		MSSA	Neg	Neg			Daptomycin(Susceptible) doxycycline(Susceptible) Erythromycin(Susceptible) Nitrofurantoin(Susceptible) Oxacillin(Susceptible) Tetracycline(Susceptible) Trimethoprim-sulfamethoxazole(Susceptible) Vancomycin(Susceptible)	Vitek
LB-70164	AMORTISE	Staphylococcus aureus	Blood	Pos		False		MRSA	Pos	Neg			Ciprofloxacin(Resistant) Daptomycin(Susceptible) Doxycycline(Susceptible) Gentamicin(Susceptible) Linezolid(Susceptible) Oxacillin(Resistant) Tetracycline(Susceptible) Trimethoprim-sulfamethoxazole(Susceptible) Vancomycin(Susceptible)	Vitek
LB-71079	AMORTISE	Staphylococcus aureus	Blood	Neg		False		MSSA	Neg	Neg			Clindamycin(Susceptible) Daptomycin(Susceptible) doxycycline(Susceptible) Oxacillin(Susceptible) Tetracycline(Susceptible) Trimethoprim-sulfamethoxazole(Susceptible) Vancomycin(Susceptible)	Vitek	None (Biofire BCID2)
LB-73223	AMORTISE	Staphylococcus aureus	Wound	Pos		False		MRSA	Pos	Neg			Clindamycin(Resistant) Daptomycin(Susceptible) Erythromycin(Resistant) Linezolid(Susceptible) Vancomycin(Susceptible) Oxacillin(Resistant)	Vitek
LB-73229	AMORTISE	Enterococcus faecalis	Wound		Neg		True				Neg	Neg	Ampicillin(Susceptible) Daptomycin(Susceptible) Vancomycin(Susceptible)	Vitek
LB-73975	AMORTISE	Enterococcus faecium	BAL		Pos		True				Pos	Neg	Ampicillin / Sulbactam(Resistant) Benzylpenicillin(Resistant) Gentamicin(Susceptible) Linezolid(Susceptible) Vancomycin(Resistant)	Vitek
LB-74958	AMORTISE	Enterococcus faecalis	Wound		Neg		True				Neg	Neg	Daptomycin(Susceptible) Vancomycin(Susceptible) Ampicillin(Susceptible) Linezolid(Susceptible)	Vitek
LB-82530	AMORTISE	Staphylococcus epidermidis	Intralumenal perigraft fluid fluid	Neg		True			Neg	Neg			Clindamycin(Susceptible) Erythromycin(Susceptible) Oxacillin(Susceptible) Tetracycline(Susceptible) Trimethoprim-sulfamethoxazole(Susceptible) Vancomycin(Susceptible)	Vitek
LB-82530	AMORTISE	Staphylococcus epidermidis	Tissue of aortic thrombus	Neg		True			Neg	Neg			Clindamycin(Susceptible) Erythromycin(Susceptible) Oxacillin(Susceptible) Tetracycline(Susceptible) Trimethoprim-sulfamethoxazole(Susceptible) Vancomycin(Susceptible)	Vitek
LB-82530	AMORTISE	Staphylococcus epidermidis	Tissue of proximal aortic wall	Neg		True			Neg	Neg			Clindamycin(Susceptible) Erythromycin(Susceptible) Oxacillin(Susceptible) Tetracycline(Susceptible) Trimethoprim-sulfamethoxazole(Susceptible) Vancomycin(Susceptible)	Vitek
LB-82530	AMORTISE	Staphylococcus epidermidis	Tissue of bilateral distal aortic graft	Neg		True			Neg	Neg			Clindamycin(Susceptible) Erythromycin(Susceptible) Oxacillin(Susceptible) Tetracycline(Susceptible) Trimethoprim-sulfamethoxazole(Susceptible) Vancomycin(Susceptible)	Vitek
LB-82530	AMORTISE	Staphylococcus epidermidis	Tissue of aortic graft	Neg		True			Neg	Neg			Clindamycin(Susceptible) Erythromycin(Susceptible) Oxacillin(Susceptible) Tetracycline(Susceptible) Trimethoprim-sulfamethoxazole(Susceptible) Vancomycin(Susceptible)	Vitek
LB-83420	AMORTISE	Enterococcus faecium	Blood		Pos	True	True				Indet	Neg	Vancomycin(Resistant) Ampicillin(Resistant) Benzppenicillin(Resistant) Gentamicin(Susceptible)	Vitek
LB-85309	AMORTISE	Staphylococcus aureus	Eye	Pos		True		NO_CALL	Pos	Neg			Oxacillin(Resistant) Clindamycin(Resistant) Erythromycin(Resistant) Trimethoprim-sulfamethoxazole(Susceptible) Vancomycin(Susceptible)	Vitek
MR-93881	Duke MRSA/MSSA	Staphylococcus aureus	Blood	Neg		False		MSSA	Neg	Neg			Oxacillin(Susceptible)	MicroScan WalkAway	None (Biofire BCID2)
MR-93886	Duke MRSA/MSSA	Staphylococcus aureus	Blood	Neg		False		MSSA	Neg	Neg			Oxacillin(Susceptible)	MicroScan WalkAway	None (Biofire BCID2)
MR-93887	Duke MRSA/MSSA	Staphylococcus aureus	Blood	Neg		True		NO_CALL	Neg	Neg			Oxacillin(Susceptible)	MicroScan WalkAway	None (Biofire BCID2)
MR-93892	Duke MRSA/MSSA	Staphylococcus aureus	Blood	Neg		True		NO_CALL	Indet	Indet			Oxacillin(Susceptible)	MicroScan WalkAway	None (Biofire BCID2)
MR-93894	Duke MRSA/MSSA	Staphylococcus aureus	Blood	Neg		True		NO_CALL	Neg	Neg			Oxacillin(Susceptible)	MicroScan WalkAway	None (Biofire BCID2)
MR-93895	Duke MRSA/MSSA	Staphylococcus aureus	Blood	Neg		True		NO_CALL	Indet	Indet			Oxacillin(Susceptible)	MicroScan WalkAway	None (Biofire BCID2)
MR-93901	Duke MRSA/MSSA	Staphylococcus aureus	Blood	Neg		False		MRSA	Pos	Neg			Oxacillin(Susceptible)	MicroScan WalkAway	None (Biofire BCID2)
MR-93902	Duke MRSA/MSSA	Staphylococcus aureus	Blood	Neg		False		MSSA	Neg	Neg			Oxacillin(Susceptible)	MicroScan WalkAway	None (Biofire BCID2)
MR-93903	Duke MRSA/MSSA	Staphylococcus aureus	Blood	Neg		False		MSSA	Neg	Neg			Oxacillin(Susceptible)	MicroScan WalkAway	None (Biofire BCID2)
MR-93904	Duke MRSA/MSSA	Staphylococcus aureus	Blood	Neg		False		NO_CALL	Indet	Indet			Oxacillin(Susceptible)	MicroScan WalkAway	None (Biofire BCID2)
MR-93906	Duke MRSA/MSSA	Staphylococcus aureus	Blood	Neg		True		NO_CALL	Indet	Neg			Oxacillin(Susceptible)	MicroScan WalkAway	None (Biofire BCID2)
MR-93907	Duke MRSA/MSSA	Staphylococcus aureus	Blood	Neg		False		MSSA	Neg	Neg			Oxacillin(Susceptible)	MicroScan WalkAway	None (Biofire BCID2)
MR-93908	Duke MRSA/MSSA	Staphylococcus aureus	Blood	Neg		False		MSSA	Neg	Neg			Oxacillin(Susceptible)	MicroScan WalkAway	None (Biofire BCID2)
MR-93913	Duke MRSA/MSSA	Staphylococcus aureus	Blood	Neg		False		MSSA	Neg	Neg			Oxacillin(Susceptible)	MicroScan WalkAway	None (Biofire BCID2)
MR-93917	Duke MRSA/MSSA	Staphylococcus aureus	Blood	Neg		True		NO_CALL	Indet	Indet			Oxacillin(Susceptible)	MicroScan WalkAway	None (Biofire BCID2)	mecA positive call, but linkage could not be assigned due to presence of S. hominis
MR-93918	Duke MRSA/MSSA	Staphylococcus aureus	Blood	Neg		True		NO_CALL	Neg	Neg			Oxacillin(Susceptible)	MicroScan WalkAway	None (Biofire BCID2)
MR-93920	Duke MRSA/MSSA	Staphylococcus aureus	Blood	Neg		False		MSSA	Neg	Neg			Oxacillin(Susceptible)	MicroScan WalkAway	None (Biofire BCID2)
MR-93922	Duke MRSA/MSSA	Staphylococcus aureus	Blood	Neg		False		MSSA	Neg	Neg			Oxacillin(Susceptible)	MicroScan WalkAway	None (Biofire BCID2)
MR-93924	Duke MRSA/MSSA	Staphylococcus aureus	Blood	Neg		False		MSSA	Indet	Indet			Oxacillin(Susceptible)	MicroScan WalkAway	None (Biofire BCID2)
MR-93926	Duke MRSA/MSSA	Staphylococcus aureus	Blood	Neg		False		MSSA	Neg	Neg			Oxacillin(Susceptible)	MicroScan WalkAway	None (Biofire BCID2)
MR-93927	Duke MRSA/MSSA	Staphylococcus aureus	Blood	Neg		True		NO_CALL	Indet	Indet			Oxacillin(Susceptible)	MicroScan WalkAway	None (Biofire BCID2)
MR-93928	Duke MRSA/MSSA	Staphylococcus aureus	Blood	Neg		False		MSSA	Neg	Neg			Oxacillin(Susceptible)	MicroScan WalkAway	None (Biofire BCID2)
MR-93931	Duke MRSA/MSSA	Staphylococcus aureus	Blood	Pos		False		MRSA	Pos	Neg			Oxacillin(Resistant)	MicroScan WalkAway	mecA/mecC (Biofire BCID2)
MR-93932	Duke MRSA/MSSA	Staphylococcus aureus	Blood	Pos		False		MRSA	Indet	Neg			Oxacillin(Resistant)	MicroScan WalkAway	mecA/mecC (Biofire BCID2)
MR-93934	Duke MRSA/MSSA	Staphylococcus aureus	Blood	Pos		True		NO_CALL	Indet	Indet			Oxacillin(Resistant)	MicroScan WalkAway	mecA/mecC (Biofire BCID2)
MR-93936	Duke MRSA/MSSA	Staphylococcus aureus	Blood	Pos		False		MRSA	Indet	Neg			Oxacillin(Resistant)	MicroScan WalkAway	mecA/mecC (Biofire BCID2)
MR-93937	Duke MRSA/MSSA	Staphylococcus aureus	Blood	Pos		False		MRSA	Indet	Neg			Oxacillin(Resistant)	MicroScan WalkAway	mecA/mecC (Biofire BCID2)
MR-93938	Duke MRSA/MSSA	Staphylococcus aureus	Blood	Pos		True		NO_CALL	Pos	Neg			Oxacillin(Resistant)	MicroScan WalkAway	mecA/mecC (Biofire BCID2)
MR-93939	Duke MRSA/MSSA	Staphylococcus aureus	Blood	Pos		True		NO_CALL	Indet	Neg			Oxacillin(Resistant)	MicroScan WalkAway	mecA/mecC (Biofire BCID2)
MR-93940	Duke MRSA/MSSA	Staphylococcus aureus	Blood	Pos		False		MRSA	Pos	Neg			Oxacillin(Resistant)	MicroScan WalkAway	mecA/mecC (Biofire BCID2)
MR-93945	Duke MRSA/MSSA	Staphylococcus aureus	Blood	Pos		True		NO_CALL	Indet	Neg			Oxacillin(Resistant)	MicroScan WalkAway	mecA/mecC (Biofire BCID2)
MR-93946	Duke MRSA/MSSA	Staphylococcus aureus	Blood	Pos		False		NO_CALL	Indet	Indet			Oxacillin(Resistant)	MicroScan WalkAway	mecA/mecC (Biofire BCID2)
MR-93948	Duke MRSA/MSSA	Staphylococcus aureus	Blood	Pos		False		MRSA	Pos	Neg			Oxacillin(Resistant)	MicroScan WalkAway	mecA/mecC (Biofire BCID2)
MR-93951	Duke MRSA/MSSA	Staphylococcus aureus	Blood	Pos		True		NO_CALL	Indet	Indet			Oxacillin(Resistant)	MicroScan WalkAway	mecA/mecC (Biofire BCID2)
MR-94072	Duke MRSA/MSSA	Staphylococcus aureus	Blood	Pos		False		MRSA	Pos	Neg			Oxacillin(Resistant)	MicroScan WalkAway	mecA/mecC (Biofire BCID2)
MR-94073	Duke MRSA/MSSA	Staphylococcus aureus	Blood	Pos		False		MRSA	Pos	Neg			Oxacillin(Resistant)	MicroScan WalkAway	mecA/mecC (Biofire BCID2)
MR-94076	Duke MRSA/MSSA	Staphylococcus aureus	Blood	Pos		False		MRSA	Pos	Neg			Oxacillin(Resistant)	MicroScan WalkAway	mecA/mecC (Biofire BCID2)
MR-94078	Duke MRSA/MSSA	Staphylococcus aureus	Blood	Pos		True		NO_CALL	Pos	Neg			Oxacillin(Resistant)	MicroScan WalkAway	mecA/mecC (Biofire BCID2)
MR-94083	Duke MRSA/MSSA	Staphylococcus aureus	Blood	Pos		False		MRSA	Indet	Neg			Oxacillin(Resistant)	MicroScan WalkAway	mecA/mecC (Biofire BCID2)
MR-94088	Duke MRSA/MSSA	Staphylococcus aureus	Blood	Pos		True		NO_CALL	Pos	Indet			Oxacillin(Resistant)	MicroScan WalkAway	mecA/mecC (Biofire BCID2)
MR-94089	Duke MRSA/MSSA	Staphylococcus aureus	Blood	Pos		True		NO_CALL	Pos	Neg			Oxacillin(Resistant)	MicroScan WalkAway	mecA/mecC (Biofire BCID2)
MR-94092	Duke MRSA/MSSA	Staphylococcus aureus	Blood	Pos		True		NO_CALL	Indet	Indet			Oxacillin(Resistant)	MicroScan WalkAway	mecA/mecC (Biofire BCID2)
MR-94097	Duke MRSA/MSSA	Staphylococcus aureus	Blood	Pos		True		NO_CALL	Neg	Neg			Oxacillin(Resistant)	MicroScan WalkAway	mecA/mecC (Biofire BCID2)
PM-35496	IU MKSI	Staphylococcus aureus	Blood	Neg		True		NO_CALL	Indet	Indet			Not available	Vitek	None (Biofire BCID2)
PM-35595	IU MKSI	Staphylococcus aureus	Blood	Neg		False		NO_CALL	Indet	Indet			Not available	Vitek	None (Biofire BCID2)
PM-35904	IU MKSI	Staphylococcus aureus	Blood	Neg		True		NO_CALL	Indet	Indet			Not available	Vitek	None (Biofire BCID2)
PM-39490	IU MKSI	Staphylococcus aureus	Blood	Neg		True		NO_CALL	Indet	Indet			Not available	Vitek	None (Biofire BCID2)
PM-48352	IU MKSI	Staphylococcus aureus	Blood	Neg		False		NO_CALL	Indet	Indet			Not available	Vitek	None (Biofire BCID2)
PM-49239	IU MKSI	Staphylococcus aureus	Blood	Neg		False		MSSA	Neg	Neg			Not available	Vitek	None (Biofire BCID2)
PM-52879	IU MKSI	Staphylococcus aureus	Blood	Neg		False		NO_CALL	Indet	Indet			Not available	Vitek	None (Biofire BCID2)
	aSpecimen refers to the speciment types from which the orthoganal microbiological results were obtained.
	bLabels were applied to detections based on orthogonal phenotypic and/or genotypic test results.

## Sheet: Gram negative 
Study Number	Study	Cultured AMR organism	Specimena	CTX-M Labelb	KPC Label	ESBL/Carabapenem AMR criteria PASS	AMR CTX-M Call	AMR KPC Call	AST Results	AST Method	AMR Genotype	Notes
LB-64529	AMORTISE	Klebsiella pneumoniae	BAL	Neg	Neg	True	Indet	Indet	Amoxicillin/clavulanic Acid(Resistant) Ampicillin(Resistant) Cefepime(Susceptible) Ceftriaxone(Susceptible) Gentamicin(Susceptible) Imipenem(Susceptible) Levofloxacin(Resistant) Meropenem(Susceptible) Piperacillin-tazobactam(Resistant) Tobramycin(Intermediate) Trimethoprim-sulfamethoxazole(Resistant)	Vitek
LB-64656	AMORTISE	Pseudomonas aeruginosa	BAL	Neg	Neg	False	Indet	Indet	Amikacin(Susceptible) Aztreonam(Susceptible) Cefepime(Susceptible) Ceftazidime(Intermediate) Ciprofloxacin(Susceptible) Gentamicin(Susceptible) Levofloxacin(Susceptible) Meropenem(Susceptible) Piperacillin-tazobactam(Intermediate) Tobramycin(Susceptible)	Vitek;NA
LB-64656	AMORTISE	Pseudomonas aeruginosa	BAL	Neg	Neg	False	Indet	Indet	Amikacin(Susceptible) Aztreonam(Susceptible) Cefepime(Susceptible) Ceftazidime(Susceptible) Ciprofloxacin(Susceptible) Gentamicin(Susceptible) Levofloxacin(Susceptible) Meropenem(Susceptible) Piperacillin-tazobactam(Susceptible) Tobramycin(Susceptible)	Vitek;NA
LB-65721	AMORTISE	Klebsiella oxytoca	BAL	Neg	Neg	True	Neg	Indet	Amoxicillin/clavulanate(Susceptible) Ampicillin(Resistant) Cefepime(Susceptible) Cefoxitin(Susceptible) Ceftazidime(Susceptible) Ceftriaxone(Susceptible) Ciprofloxacin(Susceptible) Gentamicin(Susceptible) Levofloxacin(Susceptible) Meropenem(Susceptible) Piperacillin-tazobactam(Susceptible) Tetracycline(Susceptible) Trimethoprim-sulfamethoxazole(Susceptible)	Vitek;NA
LB-76910	AMORTISE	Pseudomonas aeruginosa	BAL	Neg	Neg	True	Neg	Indet	Cefepime(Susceptible) Ceftazidime(Susceptible) Ciprofloxacin(Resistant) Gentamicin(Susceptible) Levofloxacin(Resistant) Meropenem(Susceptible) Piperacillin-tazobactam(Susceptible)	Vitek;NA
LB-76910	AMORTISE	Pseudomonas aeruginosa	BAL	Neg	Neg	True	Neg	Indet	Cefepime(Susceptible) Ceftazidime(Susceptible) Ciprofloxacin(Resistant) Gentamicin(Susceptible) Levofloxacin(Resistant) Meropenem(Susceptible) Piperacillin-tazobactam(Susceptible)	Vitek;NA
LB-84400	AMORTISE	Pseudomonas aeruginosa	BAL	Neg	Pos	True	Indet	Indet	Imipenem(Resistant) Meropenem(Resistant) Piperacillin-tazobactam(Resistant) Amikacin(Susceptible) Cefepime(Intermediate) Ceftazidime(Intermediate) Ceftolozane/Tazobactam(Susceptible) Ciprofloxacin(Susceptible) Gentamicin(Susceptible) Levofloxacin(Susceptible) Tobramycin(Susceptible)	Vitek
DK-13008	Duke BSI	Salmonella species	Blood	Neg		False	Indet	Indet	Ampicillin(Susceptible) Ceftriaxone(Susceptible) Ciprofloxacin(Susceptible) chloramphenicol(Susceptible)	MicroScan Walkaway
DK-27408	Duke BSI	Pseudomonas aeruginosa	Blood	Neg	Neg	True	Neg	Neg	Amikacin(Susceptible) Cefepime(Susceptible) Ceftazidime(Susceptible) Ciprofloxacin(Susceptible) Gentamicin(Susceptible) Imipenem(Susceptible) Meropenem(Susceptible) Piperacillin/tazobactam (Susceptible) Tobramycin(Susceptible)	MicroScan Walkaway
DK-27434	Duke BSI	Pseudomonas aeruginosa	Blood	Neg	Neg	True	Neg	Neg	Amikacin(Susceptible) Cefepime(Susceptible) Ceftazidime(Susceptible) Ciprofloxacin(Susceptible) Gentamicin(Susceptible) Imipenem(Susceptible) Meropenem(Susceptible) Piperacillin/tazobactam (Susceptible) Tobramycin(Susceptible) Levofloxacin(Susceptible)	MicroScan Walkaway
DK-27610	Duke BSI	Pseudomonas aeruginosa	Blood	Neg	Neg	False	Indet	Indet	Amikacin(Susceptible) Cefepime(Susceptible) Ceftazidime(Susceptible) Ciprofloxacin(Resistant) Gentamicin(Susceptible) Imipenem(Susceptible) Meropenem(Susceptible) Piperacillin/tazobactam(Susceptible) Tobramycin(Susceptible) Levofloxacin(Resistant)	MicroScan Walkaway
DK-28731	Duke BSI	Pseudomonas aeruginosa	Blood	Neg	Neg	True	Indet	Indet	Amikacin(Susceptible) Cefepime(Susceptible) Ceftazidime(Susceptible) Ciprofloxacin(Susceptible) Gentamicin(Susceptible) Imipenem(Susceptible) Meropenem(Susceptible) Piperacillin/tazobactam(Susceptible) Tobramycin(Susceptible) Levofloxacin(Susceptible)	MicroScan Walkaway
DK-28732	Duke BSI	Escherichia coli	Blood	Neg		True	Indet	Indet	Amikacin(Susceptible) Ampicillin(Resistant) Cefazolin(Indeterminate) Ceftriaxone(Susceptible) Ciprofloxacin(Resistant) Gentamicin(Susceptible) Piperacillin/tazobactam(Susceptible) Tobramycin(Susceptible) Trimethoprim + Sulfamethoxazole(Resistant)	MicroScan Walkaway		CTX-M negative call, but failed QC, therefore reported as indeterminate
DK-28737	Duke BSI	Enterobacter asburiae/cloacae	Blood	Neg		True	Neg	Neg	Amikacin(Susceptible) Ampicillin(Resistant) Cefazolin(Resistant) Ceftriaxone(Susceptible) Ciprofloxacin(Susceptible) Gentamicin(Susceptible) Piperacillin/tazobactam(Susceptible) Tobramycin(Susceptible) Trimethoprim + Sulfamethoxazole(Susceptible)	MicroScan Walkaway
DK-6310	Duke BSI	Pseudomonas aeruginosa	Blood	Neg	Neg	True	Neg	Neg	Amikacin(Susceptible) Cefepime(Indeterminate) Ceftazidime(Susceptible) Ciprofloxacin(Indeterminate) Gentamicin(Susceptible) Imipenem(Susceptible) Meropenem(Susceptible) Piperacillin/tazobactam(Susceptible) levofloxacin(Susceptible)	MicroScan Walkaway
DK-6824	Duke BSI	Escherichia coli	Blood	Neg		True	Neg	Neg	Amikacin(Susceptible) Ampicillin(Resistant) Cefazolin(Indeterminate) Ceftriaxone(Susceptible) Ciprofloxacin(Susceptible) Gentamicin(Susceptible) Piperacillin/tazobactam(Susceptible) Tobramycin(Susceptible) Trimethoprim + Sulfamethoxazole(Susceptible)	MicroScan Walkaway
LB-65076	AMORTISE	Enterobacter cloacae	Blood	Neg	Neg	True	Neg	Neg	Cefepime(Susceptible) Cefoxitin(Resistant) Ceftazidime(Susceptible) Ceftriaxone(Susceptible) Ciprofloxacin(Susceptible) Gentamicin(Susceptible) Levofloxacin(Susceptible) Meropenem(Susceptible) Piperacillin-tazobactam(Susceptible) Tetracycline(Susceptible) Trimethoprim-sulfamethoxazole(Susceptible)	Vitek	None(GenMark)
LB-68239	AMORTISE	Pseudomonas aeruginosa	Blood	Neg	Neg	True	Neg	Neg	Amikacin(Susceptible) Cefepime(Susceptible) Ceftazidime(Susceptible) Ciprofloxacin(Susceptible) Gentamicin(Susceptible) Imipenem(Susceptible) Levofloxacin(Susceptible) Meropenem(Susceptible) Piperacillin-tazobactam(Susceptible) Tobramycin(Susceptible)	Vitek
LB-71536	AMORTISE	Escherichia coli	Blood	Neg	Neg	True	Indet	Indet	Amoxicillin/Clavulanic Acid(Susceptible) Ampicillin(Susceptible) Cefepime(Susceptible) Ceftriaxone(Susceptible) Gentamicin(Susceptible) Imipenem(Susceptible) Levofloxacin(Susceptible) Meropenem(Susceptible) Piperacillin-tazobactam(Susceptible) Tobramycin(Susceptible) Trimethoprim-sulfamethoxazole(Susceptible)	Vitek
LB-71821	AMORTISE	Escherichia coli	Blood	Neg	Neg	True	Neg	Neg	Amoxicillin/clavulanate(Susceptible) Ampicillin(Resistant) Cefepime(Susceptible) Cefoxitin(Intermediate) Ceftazidime(Susceptible) Ceftriaxone(Susceptible) Ciprofloxacin(Resistant) Gentamicin(Susceptible) Levofloxacin(Resistant) Meropenem(Susceptible) Piperacillin-tazobactam(Susceptible) Tetracycline(Intermediate) Trimethoprim-sulfamethoxazole(Resistant)	Vitek	None(GenMark)
LB-72822	AMORTISE	Pseudomonas aeruginosa	Blood	Neg	Pos	True	Indet	Indet	Amikacin(Susceptible) Cefepime(Intermediate) Ceftazidime(Intermediate) Ceftolozane/Tazobactam(Susceptible) Ciprofloxacin(Susceptible) Gentamicin(Susceptible) Imipenem(Resistant) Levofloxacin(Intermediate) Meropenem(Resistant) Piperacillin(Intermediate) Tobramycin(Susceptible)	Vitek
LB-72822	AMORTISE	Pseudomonas aeruginosa	Blood	Neg	Pos	True	Indet	Indet	Carbapenem(Resistant)	Vitek
LB-76178	AMORTISE	Escherichia coli	Blood	Neg	Neg	True	Neg	Neg	Amoxicillin/clavulanate(Susceptible) Ampicillin(Susceptible) Cefepime(Susceptible) Cefoxitin(Susceptible) Ceftazidime(Susceptible) Ceftriaxone(Susceptible) Ciprofloxacin(Susceptible) Gentamicin(Susceptible) Levofloxacin(Intermediate) Meropenem(Susceptible) Piperacillin-tazobactam(Susceptible) Tetracycline(Resistant) Trimethoprim-sulfamethoxazole(Resistant)	Vitek	None(GenMark)
LB-83463	AMORTISE	Serratia marcescens	Blood	Neg	Neg	True	Neg	Neg	Cefazolin(Resistant) Cefepime(Susceptible) Ceftriaxone(Susceptible) Ciprofloxacin(Susceptible) Ertapenem(Susceptible) Gentamicin(Susceptible) Imipenem(Susceptible) Levofloxacin(Susceptible) Meropenem(Susceptible) Piperacillin-tazobactam(Susceptible) Trimethoprim-sulfamethoxazole(Susceptible)	Vitek	None(Biofire BCID2)
LB-72693	AMORTISE	Serratia marcescens	Abscess culture, liver	Neg	Neg	True	Neg	Neg	Cefepime(Susceptible) Cefoxitin(Resistant) Ceftazidime(Susceptible) Ceftriaxone(Susceptible) Ciprofloxacin(Susceptible) Gentamicin(Susceptible) Levofloxacin(Susceptible) Meropenem(Susceptible) Piperacillin-tazobactam(Susceptible) Tetracycline(Susceptible) Trimethoprim-sulfamethoxazole(Susceptible)	Vitek, E test gradient strip
LB-64588	AMORTISE	Escherichia coli	Abscess, right kidney posterior abdomen	Neg	Neg	True	Neg	Neg	Amoxicillin/clavulanate(Susceptible) Ampicillin(Susceptible) Cefepime(Susceptible) Cefoxitin(Susceptible) Ceftazidime(Susceptible) Ceftriaxone(Susceptible) Ciprofloxacin(Resistant) Gentamicin(Susceptible) Levofloxacin(Resistant) Meropenem(Susceptible) Piperacillin-tazobactam(Susceptible) Tetracycline(Resistant) Trimethoprim-sulfamethoxazole(Resistant)	Vitek
LB-66877	AMORTISE	Pseudomonas aeruginosa	BAL	Neg	Pos	True	Neg	Neg	Tobramycin(Susceptible) Piperacillin-tazobactam(Susceptible) Meropenem(Susceptible) Levofloxacin(Susceptible) Gentamicin(Susceptible) Cefepime(Susceptible)	Vitek
LB-75425	AMORTISE	Pseudomonas aeruginosa	Disc space aspiration at L2-L3 level	Neg	Neg	True	Neg	Neg	Cefepime(Susceptible) Gentamicin(Susceptible) Levofloxacin(Resistant) Meropenem(Susceptible) Piperacillin-tazobactam(Susceptible) Tobramycin(Susceptible)	Vitek
LB-65391	AMORTISE	Escherichia coli	Laminar disc aspiration	Neg	Neg	True	Neg	Neg	Ampicillin(Susceptible) Cefazolin(Susceptible) Ceftriaxone(Susceptible) Ciprofloxacin(Susceptible) Ertapenem(Susceptible) Ertapenem(Susceptible) Gentamicin(Susceptible) Levofloxacin(Susceptible) Meropenem(Susceptible) Piperacillin-tazobactam(Susceptible) Trimethoprim-sulfamethoxazole(Susceptible)	Vitek
LB-73916	AMORTISE	Proteus mirabilis	Left posterior pararenal fluid	Neg	Neg	True	Neg	Neg	Ampicillin(Susceptible) cefazolin(Susceptible) Ceftriaxone(Susceptible) Ciprofloxacin(Susceptible) Ertapenem(Susceptible) Gentamicin(Susceptible) Levofloxacin(Susceptible) Meropenem(Susceptible) Piperacillin-tazobactam(Susceptible) Trimethoprim-sulfamethoxazole(Susceptible)	Vitek
LB-79633	AMORTISE	Klebsiella pneumoniae	Liver abscess	Neg	Neg	True	Neg	Indet	Trimethoprim-sulfamethoxazole(Susceptible) Tobramycin(Susceptible) Piperacillin-tazobactam(Susceptible) Meropenem(Susceptible) Levofloxacin(Susceptible) Gentamicin(Susceptible) Ceftriaxone(Susceptible) Ampicillin / Sulbactam(Susceptible) Cefazolin(Susceptible)	Vitek
LB-70115	AMORTISE	Escherichia coli	Urine	Neg		True	Indet	Indet	Ampicillin(Susceptible) cefazolin(Susceptible) Ceftriaxone(Susceptible) Ciprofloxacin(Susceptible) Gentamicin(Susceptible) Levofloxacin(Susceptible) Nitrofurantoin(Susceptible) Piperacillin-tazobactam(Susceptible) Trimethoprim-sulfamethoxazole(Susceptible)	Vitek
LB-83463	AMORTISE	Serratia marcescens	Urine	Neg		True	Neg	Neg	cefazolin(Resistant) Ceftriaxone(Susceptible) Ciprofloxacin(Susceptible) Gentamicin(Susceptible) Levofloxacin(Susceptible) Piperacillin-tazobactam(Susceptible) Trimethoprim-sulfamethoxazole(Susceptible)	Vitek
LB-63800	AMORTISE	Pseudomonas aeruginosa	Sputum	Neg	Neg	True	Indet	Indet	Tobramycin(Susceptible) Piperacillin-tazobactam(Susceptible) Meropenem(Susceptible) Levofloxacin(Susceptible) Gentamicin(Susceptible) Cefepime(Susceptible)	Vitek
LB-64799	AMORTISE	Pseudomonas aeruginosa	Sputum	Neg	Neg	True	Neg	Neg	Amikacin(Susceptible) Cefepime(Susceptible) Ciprofloxacin(Susceptible) Meropenem(Susceptible) Piperacillin-tazobactam(Susceptible)	Vitek	None(Verigene)
LB-65359	AMORTISE	Serratia marcescens	Sputum	Neg	Neg	True	Neg	Neg	Amikacin(Susceptible) Cefepime(Susceptible) Ceftriaxone(Susceptible) Ciprofloxacin(Susceptible) Meropenem(Susceptible) Trimethoprim-sulfamethoxazole(Susceptible)	Vitek
LB-66366	AMORTISE	Serratia marcescens	Sputum	Neg	Neg	True	Indet	Indet	Cefazolin(Resistant) Ceftriaxone(Susceptible) Ciprofloxacin(Susceptible) Ertapenem(Susceptible) Gentamicin(Susceptible) Levofloxacin(Susceptible) Meropenem(Susceptible) Piperacillin-tazobactam(Susceptible) Trimethoprim-sulfamethoxazole(Susceptible)	Vitek
LB-70320	AMORTISE	Pseudomonas aeruginosa	Sputum	Neg	Neg	True	Neg	Indet	Amikacin(Susceptible) Aztreonam(Susceptible) Cefepime(Susceptible) Ceftazidime(Susceptible) Ciprofloxacin(Susceptible) Gentamicin(Susceptible) Levofloxacin(Susceptible) Meropenem(Susceptible) Piperacillin-tazobactam(Susceptible) Tobramycin(Susceptible)	Vitek
LB-77687	AMORTISE	Pseudomonas aeruginosa	Sputum	Neg	Neg	True	Indet	Indet	Tobramycin(Susceptible) Piperacillin-tazobactam(Susceptible) Meropenem(Susceptible) Levofloxacin(Susceptible) Gentamicin(Susceptible) Cefepime(Susceptible)	Vitek		CTX-M positive call, but linkage could not be assigned due to presence of K. pneumoniae; two P. aeruginosa cultures with discordant phenotypes
LB-77687	AMORTISE	Pseudomonas aeruginosa	Sputum	Neg	Pos	True	Indet	Indet	Tobramycin(Susceptible) Piperacillin-tazobactam(Susceptible) Meropenem(Resistant) Levofloxacin(Resistant) Gentamicin(Susceptible) Cefepime(Susceptible)	Vitek		CTX-M positive call, but linkage could not be assigned due to presence of K. pneumoniae; two P. aeruginosa cultures with discordant phenotypes
LB-79229	AMORTISE	Klebsiella pneumoniae	Sputum	Neg	Neg	True	Neg	Indet	Ampicillin(Resistant) Ampicillin / Sulbactam(Susceptible) cefazolin(Susceptible) Ceftriaxone(Susceptible) Ciprofloxacin(Susceptible) Ertapenem(Susceptible) Gentamicin(Susceptible) Gentamicin(Susceptible) Levofloxacin(Susceptible) Meropenem(Susceptible) Piperacillin-tazobactam(Susceptible)	Vitek
LB-64259	AMORTISE	Klebsiella pneumoniae	Wound	Neg	Neg	True	Neg	Neg	Amoxicillin/clavulanate(Susceptible) Ampicillin(Resistant) Cefepime(Susceptible) Cefoxitin(Susceptible) Ceftazidime(Susceptible) Ceftriaxone(Susceptible) Ciprofloxacin(Susceptible) Gentamicin(Susceptible) Levofloxacin(Susceptible) Meropenem(Susceptible) Piperacillin-tazobactam(Susceptible) Tetracycline(Susceptible) Trimethoprim-sulfamethoxazole(Susceptible)	Vitek
LB-70320	AMORTISE	Pseudomonas aeruginosa	Wound	Neg	Neg	True	Neg	Indet	Amikacin(Susceptible) Aztreonam(Susceptible) Cefepime(Susceptible) Ceftazidime(Susceptible) Ciprofloxacin(Susceptible) Gentamicin(Susceptible) Levofloxacin(Susceptible) Meropenem(Susceptible) Piperacillin-tazobactam(Susceptible) Tobramycin(Susceptible)	Vitek
LB-73229	AMORTISE	Klebsiella pneumoniae	Wound	Neg	Neg	True	Neg	Neg	Ampicillin / Sulbactam(Susceptible) Ceftriaxone(Susceptible) Cefepime(Susceptible) Meropenem(Susceptible) Piperacillin-tazobactam(Susceptible) Trimethoprim-sulfamethoxazole(Susceptible) Amikacin(Susceptible) Ciprofloxacin(Susceptible)	Vitek
LB-77629	AMORTISE	Escherichia coli	Wound	Neg	Neg	True	Neg	Neg	Trimethoprim-sulfamethoxazole(Susceptible) Tobramycin(Susceptible) Piperacillin-tazobactam(Susceptible) Meropenem(Susceptible) Levofloxacin(Susceptible) Gentamicin(Susceptible) Ceftriaxone(Susceptible) Cefepime(Susceptible) Ampicillin / Sulbactam(Susceptible) Ampicillin(Susceptible) Cefazolin(Susceptible)	Vitek
LB-79827	AMORTISE	Serratia marcescens	Wound	Neg	Neg	True	Indet	Indet	Amikacin(Susceptible) Cefepime(Susceptible) Ceftriaxone(Susceptible) Ciprofloxacin(Susceptible) Meropenem(Susceptible) Trimethoprim-sulfamethoxazole(Susceptible) Piperacillin-tazobactam(Susceptible)	Vitek
LB-77110	AMORTISE	Escherichia coli	BAL	Pos	Neg	True	Neg	Neg	Amoxicillin/Clavulanic Acid(Susceptible) Ampicillin / Sulbactam(Resistant) Cefepime(Susceptible) Ceftriaxone(Resistant) Gentamicin(Resistant) Imipenem(Susceptible) Levofloxacin(Susceptible) Meropenem(Susceptible) Piperacillin(Susceptible)	Vitek
DK-27413	Duke BSI	Escherichia coli	Blood	Pos	Neg	True	Pos	Neg	Amikacin(Susceptible) Ampicillin(Resistant) Cefazolin(Resistant) Cefepime(Susceptible) Ceftriaxone(Resistant) Gentamicin(Susceptible) Imipenem(Susceptible) Meropenem(Susceptible) Piperacillin/tazobactam(Susceptible) Tobramycin(Resistant) Trimethoprim + Sulfamethoxazole(Resistant) Ertapenem(Susceptible)	MicroScan Walkaway
DK-27435	Duke BSI	Enterobacter asburiae/cloacae	Blood	Pos	Neg	True	Neg	Neg	Amikacin(Susceptible) Ampicillin(Resistant) Cefazolin(Resistant) Cefepime(Susceptible) Ceftazidime(Resistant) Ceftriaxone(Resistant) Ciprofloxacin(Susceptible) Gentamicin(Susceptible) Imipenem(Susceptible) Meropenem(Susceptible) Piperacillin/tazobactam(Indeterminate) Tobramycin(Susceptible) Trimethoprim + Sulfamethoxazole(Susceptible) Ertapenem(Susceptible)	MicroScan Walkaway
DK-28882	Duke BSI	Escherichia coli	Blood	Pos	Neg	True	Pos	Neg	Amikacin(Susceptible) Ampicillin(Resistant) Cefazolin(Resistant) Cefepime(Resistant) Ceftazidime(Resistant) Ceftriaxone(Resistant) Ciprofloxacin(Resistant) Gentamicin(Susceptible) Imipenem(Susceptible) Meropenem(Susceptible) Piperacillin/tazobactam(Susceptible) Tobramycin(Susceptible) Trimethoprim + Sulfamethoxazole(Susceptible) Ertapenem(Susceptible)	MicroScan Walkaway
LB-68049	AMORTISE	Escherichia coli	Blood	Pos	Pos	True	Pos	Neg	Amoxicillin/Clavulanic Acid(Resistant) Ampicillin(Resistant) Cefepime(Resistant) Ceftriaxone(Resistant) Ertapenem(Resistant) Gentamicin(Susceptible) Imipenem(Susceptible) Levofloxacin(Resistant) Meropenem(Resistant) Piperacillin-tazobactam(Resistant) Tobramycin(Susceptible) Trimethoprim-sulfamethoxazole(Resistant) Tigecycline(Not Available)	Vitek
LB-75775	AMORTISE	Enterobacter cloacae	Blood	Pos	Neg	True	Neg	Neg	Amikacin(Susceptible) Cefepime(Susceptible) Ceftriaxone(Resistant) Ciprofloxacin(Susceptible) Meropenem(Susceptible) Piperacillin-tazobactam(Resistant) Trimethoprim-sulfamethoxazole(Susceptible)	Vitek	None(Verigene)
LB-67716	AMORTISE	Escherichia coli	Sputum	Pos	Neg	True	Pos	Indet	Ampicillin(Resistant) Cefepime(Resistant) Ceftriaxone(Resistant) Meropenem(Susceptible) Trimethoprim-sulfamethoxazole(Resistant) Amikacin(Susceptible) Ciprofloxacin(Susceptible)	Vitek
LB-67908	AMORTISE	Klebsiella pneumoniae	Wound	Pos	Neg	True	Pos	Indet	Amoxicillin/clavulanate(Resistant) Ampicillin(Resistant) Cefepime(Resistant) Cefoxitin(Susceptible) Ceftazidime(Resistant) Ceftriaxone(Resistant) Ciprofloxacin(Susceptible) Gentamicin(Susceptible) Levofloxacin(Susceptible) Meropenem(Susceptible) Piperacillin-tazobactam(Resistant) Tetracycline(Susceptible) Trimethoprim-sulfamethoxazole(Resistant)	Vitek
LB-70865	AMORTISE	Enterobacter cloacae	Wound	Pos	Neg	True	Neg	Neg	Aztreonam(Resistant) Cefepime(Resistant) Ceftriaxone(Resistant) Ciprofloxacin(Susceptible) Gentamicin(Susceptible) Meropenem(Susceptible) Piperacillin-tazobactam(Resistant) Trimethoprim-sulfamethoxazole(Susceptible)	Vitek
DK-27395	Duke BSI	Escherichia coli	Blood;NA			TRUE	Indet	Indet	Amikacin(Susceptible) Ampicillin(Resistant) Cefazolin(Susceptible) Ciprofloxacin(Susceptible) Gentamicin(Susceptible) piperacillin/tazobactam(Susceptible) Tobramycin(Susceptible) Trimethoprim + Sulfamethoxazole(Resistant)	MicroScan Walkaway
DK-27396	Duke BSI	Escherichia coli	Blood;NA			TRUE	Neg	Indet	Amikacin(Susceptible) Ampicillin(Susceptible) Cefazolin(Susceptible) Ciprofloxacin(Susceptible) Gentamicin(Susceptible) piperacillin/tazobactam(Susceptible) Tobramycin(Susceptible) Trimethoprim + Sulfamethoxazole(Susceptible)	MicroScan Walkaway
DK-27409	Duke BSI	Klebsiella pneumoniae	Blood;NA			FALSE	Indet	Indet	Amikacin(Susceptible) Ampicillin(Resistant) Cefazolin(Susceptible) Ciprofloxacin(Susceptible) Gentamicin(Susceptible) piperacillin/tazobactam(Susceptible) Tobramycin(Susceptible) Trimethoprim + Sulfamethoxazole(Susceptible)	MicroScan Walkaway
DK-27436	Duke BSI	Escherichia coli	Blood;NA			TRUE	Neg	Neg	Amikacin(Susceptible) Ampicillin(Resistant) Cefazolin(Susceptible) Ciprofloxacin(Susceptible) Gentamicin(Susceptible) piperacillin/tazobactam(Susceptible) Tobramycin(Susceptible) Trimethoprim + Sulfamethoxazole(Resistant)	MicroScan Walkaway
DK-27441	Duke BSI	Proteus mirabilis	Blood;NA			TRUE	Neg	Neg	Amikacin(Susceptible) Ampicillin(Susceptible) Cefazolin(Susceptible) Ciprofloxacin(Resistant) Gentamicin(Susceptible) piperacillin/tazobactam(Resistant) Tobramycin(Resistant) Trimethoprim + Sulfamethoxazole(Resistant)	MicroScan Walkaway
DK-27443	Duke BSI	Klebsiella pneumoniae	Blood;NA			FALSE	Indet	Indet	Amikacin(Susceptible) Ampicillin(Resistant) Cefazolin(Susceptible) Ciprofloxacin(Susceptible) Gentamicin(Susceptible) piperacillin/tazobactam(Susceptible) Tobramycin(Susceptible) Trimethoprim + Sulfamethoxazole(Susceptible)	MicroScan Walkaway
DK-27446	Duke BSI	Escherichia coli	Blood;NA			TRUE	Neg	Neg	Amikacin(Susceptible) Ampicillin(Susceptible) Cefazolin(Susceptible) Ciprofloxacin(Resistant) Gentamicin(Susceptible) piperacillin/tazobactam(Susceptible) Tobramycin(Susceptible) Trimethoprim + Sulfamethoxazole(Resistant)	MicroScan Walkaway
DK-27456	Duke BSI	Escherichia coli	Blood;NA			FALSE	Indet	Indet	Amikacin(Susceptible) Ampicillin(Resistant) Cefazolin(Susceptible) Ciprofloxacin(Susceptible) Gentamicin(Susceptible) ...37(Susceptible) piperacillin/tazobactam(Susceptible) Tobramycin(Susceptible) Trimethoprim + Sulfamethoxazole(Resistant)	MicroScan Walkaway
DK-27608	Duke BSI	Escherichia coli	Blood;NA			TRUE	Neg	Neg	Amikacin(Susceptible) Ampicillin(Susceptible) Cefazolin(Susceptible) Ciprofloxacin(Susceptible) Gentamicin(Susceptible) piperacillin/tazobactam(Susceptible) Tobramycin(Susceptible) Trimethoprim + Sulfamethoxazole(Susceptible)	MicroScan Walkaway
DK-27611	Duke BSI	Escherichia coli	Blood;NA			TRUE	Neg	Neg	Amikacin(Susceptible) Ampicillin(Susceptible) Cefazolin(Susceptible) Ciprofloxacin(Resistant) Gentamicin(Susceptible) piperacillin/tazobactam(Susceptible) Tobramycin(Susceptible) Trimethoprim + Sulfamethoxazole(Susceptible)	MicroScan Walkaway
DK-27614	Duke BSI	Escherichia coli	Blood;NA			TRUE	Neg	Neg	Amikacin(Susceptible) Ampicillin(Resistant) Cefazolin(Susceptible) Ciprofloxacin(Resistant) Gentamicin(Susceptible) piperacillin/tazobactam(Susceptible) Tobramycin(Susceptible) Trimethoprim + Sulfamethoxazole(Resistant)	MicroScan Walkaway
DK-27615	Duke BSI	Escherichia coli	Blood;NA			TRUE	Neg	Neg	Amikacin(Susceptible) Ampicillin(Resistant) Cefazolin(Susceptible) Ciprofloxacin(Susceptible) Gentamicin(Susceptible) piperacillin/tazobactam(Susceptible) Tobramycin(Susceptible) Trimethoprim + Sulfamethoxazole(Susceptible)	MicroScan Walkaway
DK-28800	Duke BSI	Escherichia coli	Blood;NA			TRUE	Neg	Neg	Amikacin(Susceptible) Ampicillin(Susceptible) Cefazolin(Susceptible) Ciprofloxacin(Susceptible) Gentamicin(Susceptible) piperacillin/tazobactam(Susceptible) Tobramycin(Susceptible) Trimethoprim + Sulfamethoxazole(Susceptible)	MicroScan Walkaway
DK-29377	Duke BSI	Escherichia coli	Blood;NA			FALSE	Indet	Indet	Amikacin(Susceptible) Ampicillin(Susceptible) Cefazolin(Susceptible) Ciprofloxacin(Susceptible) Gentamicin(Susceptible) piperacillin/tazobactam(Susceptible) Tobramycin(Susceptible) Trimethoprim + Sulfamethoxazole(Susceptible)	MicroScan Walkaway
DK-6693	Duke BSI	Escherichia coli	Blood;NA			TRUE	Neg	Neg	Amikacin(Susceptible) Ampicillin(Resistant) Cefazolin(Susceptible) Ciprofloxacin(Susceptible) Gentamicin(Susceptible) piperacillin/tazobactam(Susceptible) Tobramycin(Susceptible) Trimethoprim + Sulfamethoxazole(Resistant)	MicroScan Walkaway
LB-68049	AMORTISE	Escherichia coli	Blood;NA			TRUE	Pos	Neg	Vancomycin(Resistant)	Other;Microbiology
LB-66877	AMORTISE	Pseudomonas aeruginosa	Sputum;NA		Pos	TRUE	Neg	Neg	Tobramycin(Susceptible) Piperacillin-tazobactam(Intermediate) Meropenem(Resistant) Levofloxacin(Intermediate) Gentamicin(Susceptible) Ceftazidime/Avibactam(Susceptible) Ceftolozane-tazobactam(Susceptible)	Agar dilution,Vitek;NA
49 microbes
CTX-M 49 plasma samples
	aSpecimen refers to the speciment types from which the orthoganal microbiological results were obtained.
	bLabels were applied to detections based on orthogonal phenotypic and/or genotypic test results.

## Sheet: Summary
Species	Unique specimens with correct AMR info	Correct AMR info criteria
Enterococcus spp.	6	pos or neg vanA/B label
Staphylococcus aureus	58	pos or neg mecA/C label
Staphylococcus epidermidis	2	pos or neg mecA/C label
Gram negative bacilli	49	pos or neg blaCTX-M /blaKPC label*
Total	115
*5 did not have blaKPC labels
