# Supplementary material for: Analytical and clinical validation of direct detection of antimicrobial resistance markers by plasma microbial cell-free DNA sequencing
Source: J Clin Microbiol. 2024 Aug 28;62(10):e00425-24. doi: 10.1128/jcm.00425-24 (PMC11481525; doi:10.1128/jcm.00425-24)
Supplement: Table S8 — NCBI accessions for genomes and sequences used in inclusivity. [file jcm.00425-24-s0005.xlsx]

## Sheet: ReadMe
Supplemental Table 8. Genomes and sequences used to assess inclusivity.
mecA, mecC, vanA, vanB, CTX-M, KPC
Sampling of curated sequences from the Comprehensive Antibiotic Resistance Database (CARD) - Prevalence, Resistomes, and Variants used in the manuscript and assay validation
Only unique NCBI accessions are shown; if fewer than 50 sequences available in CARD, sequences were sampled with replacement.
MRSA
NCBI accessions for 36 MRSA genomes obtained from:
FDA-ARGOS database
Planet PJ et al., "Parallel Epidemics of Community-Associated Methicillin-Resistant Staphylococcus aureus USA300 Infection in North and South America.", J Infect Dis, 2015 Jun 5;212(12):1874-82
MSSA
NCBI accessions for 11 MSSA genomes obtained from:
FDA-ARGOS database
Planet PJ et al., "Parallel Epidemics of Community-Associated Methicillin-Resistant Staphylococcus aureus USA300 Infection in North and South America.", J Infect Dis, 2015 Jun 5;212(12):1874-82

## Sheet: MRSA
ncbi_accession
GCF_001019485.2
GCF_001019175.2
GCF_001046195.1
GCF_001046335.1
GCF_001045715.1
GCF_001046095.2
GCF_001046435.1
GCF_001046035.1
GCF_001019065.2
GCF_001045995.2
GCF_001046405.1
GCF_001045865.1
GCF_001046375.1
GCF_001046235.1
GCF_001046055.1
GCF_001018635.2
GCF_001019135.2
GCF_001045805.1
GCF_001471675.2
GCF_001468765.1
GCF_001045775.1
GCF_001019575.2
GCF_001046015.1
GCF_001046555.1
GCF_001019305.2
GCF_001019255.2
GCF_001046075.1
GCF_001046575.1
GCF_001019055.2
GCF_001046265.1
GCF_001018835.2
GCF_001045795.2
GCF_001046395.1
GCF_001046175.1
GCF_001046505.1
GCF_001019535.2

## Sheet: MSSA
ncbi_accession
GCF_001018955.2
GCF_001046315.1
GCF_001019415.2
GCF_001018915.2
GCF_001019475.2
GCF_001018775.2
GCF_001019355.2
GCF_001018645.2
GCF_001018655.2
GCF_001019455.2
GCF_001019045.2

## Sheet: mecA
ncbi_accession
NZ_CP012756.1
NZ_CP022904.1
NZ_CP029675.1
NZ_CP039448.1
NZ_LR027873.1
NZ_CP034011.1
NZ_CP065199.1
NZ_CP040801.1
NZ_CP040868.1
NZ_CP041010.1
NZ_CP094855.1
NZ_CP029678.1
NZ_CP016855.1
NZ_CP062408.1
NZ_LT992473.1
NZ_CP077738.1
NZ_CP062471.1
NZ_CP047856.1
NZ_CP076360.1
NZ_CP058312.1
NZ_CP014438.1
NZ_CP014441.1
NC_017333.1
NZ_CP025495.1
NZ_LR822060.1
NZ_CP092550.1
NZ_CP007499.1
NC_017347.1
NZ_CP022908.1
NC_007793.1
NZ_LR027878.1
NZ_CP029652.1
NZ_CP033814.1
NZ_LT992471.1
NZ_CP047803.1
NZ_CP045472.1
NZ_CP047867.1
NZ_CP089165.1
NC_020537.1
NZ_CP033999.1
NZ_CP083259.1
NZ_LT992474.1
NZ_CP089161.1
NZ_CP073869.1
NZ_AP025176.1
NZ_CP012015.1
NZ_CP094872.1
NZ_CP033982.1
NZ_CP097519.1
NZ_CP060141.1

## Sheet: mecC
ncbi_accession
NZ_CP028165.1
NZ_AP019751.1
NC_017349.1

## Sheet: vanA
ncbi_accession
NZ_CP066662.1
NZ_CP020490.1
NZ_JACYGV010000007.1
NZ_CP059749.1
NZ_CP012464.1
NZ_CP096213.1
NZ_OU016039.1
NZ_CP020486.1
NZ_CP066385.1
NZ_CP066383.1
NZ_CP019995.1
NZ_CP027500.1
NZ_CP025755.1
NZ_CP014531.1
NZ_CP092540.1
NZ_CP066424.1
NZ_CP012466.1
NZ_CP066392.1
NZ_CP012451.1
NZ_CP066438.1
NZ_CP066466.1
NZ_CP072588.1
NZ_CP012444.1
NZ_LR135230.1
NZ_LR135335.1
NZ_CP066409.1
NZ_CP012458.1
NZ_CP044266.1
NZ_CP083475.1
NZ_CP059818.1
NZ_CP066429.1
NZ_CP018825.1
NZ_CP058893.1
NZ_CP092559.1
NZ_CP066579.1
NZ_CP092552.1
NZ_CP027519.1
NZ_CP092550.1
NZ_CP017795.1
NZ_CP076502.1
NZ_CP066641.1
NZ_CP066461.1
NZ_CP092548.1
NZ_CP027516.1
NZ_PHLA01000004.1
NZ_CP059742.1
NZ_CP085908.1
NZ_CP012474.1
NZ_LR135172.1
NZ_CP012437.1

## Sheet: vanB
ncbi_accession
NZ_CP039549.1
NZ_LR135298.1
NZ_CP071931.1
NZ_LR135324.1
NZ_LR135287.1
NZ_CP025392.1
NZ_LR135396.1
NZ_CP027512.1
NZ_LR135403.1
NZ_CP039548.1
NZ_CP046166.1
NZ_LR135293.1
NZ_LR135387.1
NZ_CP033206.1
NC_004668.1
NZ_CP064049.1
NZ_LR135410.1
NZ_LR135339.1
NZ_CP013009.1
NZ_LT598663.1
NC_021994.1
NZ_CP018071.1
NZ_CP091301.1
NZ_CP065527.1
NZ_CP084178.1
NZ_CP039296.1

## Sheet: CTX-M
ncbi_accession
NZ_JAENHY010000004.1
NZ_CP070445.1
NZ_CP053017.1
NZ_AP021935.1
NZ_JYGA02000002.1
NZ_CP082037.1
NZ_CP032226.1
NZ_CP082001.1
NZ_CP063761.1
NZ_CP033351.2
NZ_CP070157.1
NZ_CP036320.1
NZ_CP065451.1
NZ_CP040457.1
NZ_CP054940.1
NZ_LR890205.1
NZ_CP050351.1
NZ_CP091331.1
NZ_AP018583.1
NZ_CP050337.1
NZ_CP026581.1
NZ_CP095265.1
NZ_CP079151.1
NZ_CP070133.1
NZ_CP034389.1
NZ_CP095084.1
NZ_CP070449.1
NZ_CP067269.1
NZ_CP023942.1
NZ_CP044047.1
NZ_OW970562.1
NZ_CP025578.1
NZ_CP014316.1
NZ_CP050754.1
NZ_CP024856.1
NZ_SBIL01000003.1
NZ_CP032166.1
NZ_CP070410.1
NZ_CP018452.1
NZ_AP022097.1
NZ_CP036336.1
NZ_CP010137.1
NZ_CP018979.1
NZ_CP098194.1
NZ_CP050770.1
NZ_CP041699.1
NZ_CP087148.1
NZ_CP050379.1
NZ_JABWPS010000002.1
NZ_CP029137.1

## Sheet: KPC
ncbi_accession
NZ_CP098348.1
NZ_CP087153.1
NZ_CP054283.1
NZ_CP010387.1
NZ_NTGJ01000100.1
NZ_CP025009.1
NZ_VKML01000077.1
NZ_CP006919.1
NZ_CP047683.1
NZ_AP024770.1
NZ_VKNE01000099.1
NZ_CP026020.1
NZ_CP023928.1
NZ_CP039798.1
NZ_CP029714.1
NZ_CP039975.1
NZ_CP061387.1
NZ_CP092760.1
NZ_CP098346.1
NZ_CP066536.1
NZ_CP060655.1
NZ_CP077990.1
NZ_CP072981.1
NZ_CP025148.1
NZ_PNXN01000044.1
NZ_CP025458.1
NZ_CP064212.1
NZ_CP037930.1
NZ_CP064225.1
NZ_CP083837.1
NZ_CP095001.1
NZ_CP087268.1
NZ_CP090464.1
NZ_CP050345.1
NZ_CP018963.1
NZ_CP014765.1
NZ_CP008826.1
NZ_CP018956.1
NZ_JAESFF010000024.1
NZ_CP026205.1
NZ_CP097693.1
NZ_CP098358.1
NZ_VKMY01000050.1
NZ_CP097674.1
NZ_VKMB01000109.1
NZ_VKMR01000046.1
NZ_VKMZ01000118.1
NZ_CP021195.1
NZ_CP054288.1
NZ_CP015824.1
